# Supplementary material for: A Practical Approach for Predicting Antimicrobial Phenotype Resistance in Staphylococcus aureus Through Machine Learning Analysis of Genome Data
Source: Front Microbiol. 2022 Mar 2;13:841289. doi: 10.3389/fmicb.2022.841289 (PMC8924536; doi:10.3389/fmicb.2022.841289)
Supplement: Supplementary file 1 [file Table_1.XLSX]

## Sheet: Table S24
Table S1
strain_id	MLST	Resistant phenotype	SCCmec
01B74	59	MRSA	untyped
03b08	59	MRSA	Ⅳ
05B17	59	MRSA	Ⅳ
06B42	59	MRSA	Ⅳ
06B72	239	MRSA	Ⅲ
07B04	398	MSSA	-
07B39	239	MRSA	Ⅲ
07B56	59	MRSA	Ⅳ
07B64	239	MRSA	Ⅲ
08B22	398	MSSA	-
08B80	239	MRSA	Ⅲ
09B09	59	MRSA	Ⅳ
09B14	59	MRSA	Ⅳ
09B38	239	MRSA	Ⅲ
09B74	239	MRSA	Ⅲ
10B45	59	MRSA	Ⅳ
11B09	239	MRSA	Ⅲ
11B24	59	MRSA	Ⅳ
11B42	59	MRSA	Ⅳ
12B02	239	MRSA	Ⅲ
13B07	239	MRSA	Ⅲ
15B11	59	MRSA	Ⅳ
1802B01	59	MRSA	IVa(2B)
1802B76	59	MRSA	IVa(2B)
1803B14	59	MRSA	IVa(2B)
1803H17	59	MRSA	IVa(2B)
1806A14	239	MRSA	III(3A)
1806A20	239	MRSA	III(3A)
1806B35	239	MRSA	III(3A)
1808B04	59	MRSA	IVa(2B)
1808B08	59	MRSA	IVa(2B)
1810B54	59	MRSA	IVa(2B)
1810H38	239	MRSA	III(3A)
1810H39	59	MRSA	IVa(2B)
1811H12	59	MRSA	IVa(2B)
1811H55	59	MRSA	IVa(2B)
1812B41	239	MRSA	III(3A)
1901BS02	59	MRSA	IVa(2B)
1901BS03	338	MRSA	Vb(5C2&5)
1901BS04	59	MRSA	untyped
1901BS05	59	MRSA	IVa(2B)
1901BS07	1232	MRSA	V(5C2&5)
1901BS09	59	MRSA	IVa(2B)
1901BS10	338	MRSA	Vb(5C2&5)
1901BS12	5	MRSA	II(2A)
1901BS13	59	MRSA	IVa(2B)
1901BS14	59	MRSA	Vb(5C2&5)
1901BS16	7	MSSA	-
1901BS18	188	MSSA	-
1901BS21	22	MSSA	-
1901BS22	15	MSSA	-
1901BS23	398	MSSA	-
1901BS25	965	MSSA	-
1901BS26	22	MSSA	-
1901BS27	5	MSSA	-
1901BS28	22	MSSA	-
1901BS32	188	MSSA	-
1901BS33	2631	MSSA	-
1901BS34	15	MSSA	-
1901BS35	22	MSSA	-
1902BS01	398	MSSA	-
1902BS02	59	MRSA	IVa(2B)
1902BS05	188	MSSA	-
1902BS07	6	MSSA	-
1902BS08	630	MSSA	-
1902BS09	59	MRSA	untyped
1902BS11	15	MSSA	-
1902BS12	15	MSSA	-
1902BS14	239	MRSA	III(3A)
1902BS16	5	MRSA	untyped
1902BS17	7	MSSA	-
1902BS18	965	MSSA	-
1902BS19	5	MRSA	II(2A)
1902BS20	398	MSSA	-
1902BS24	22	MSSA	-
1903BS01	1	MSSA	-
1903BS02	59	MRSA	IVa(2B)
1903BS04	1	MSSA	-
1903BS07	5	MSSA	-
1903BS08	15	MSSA	-
1903BS09	6	MSSA	-
1903BS10	630	MSSA	-
1903BS11	7	MSSA	-
1903BS12	398	MRSA	untyped
1903BS13	1	MSSA	-
1903BS14	398	MRSA	untyped
1903BS15	7	MSSA	-
1903BS17	398	MSSA	-
1903BS18	965	MRSA	IVc(2B)
1903BS19	1	MRSA	IVa(2B)
1903BS20	1281	MSSA	-
1903BS21	6	MSSA	-
1903BS23	188	MSSA	-
1903BS24	5	MRSA	II(2A)
1903BS26	22	MSSA	-
1903BS27	188	MSSA	-
1903BS28	5	MRSA	II(2A)
1903BS29	15	MSSA	-
1903BS30	7	MSSA	-
1903BS31	59	MRSA	IVa(2B)
1904BS02	22	MSSA	-
1904BS03	59	MRSA	IVa(2B)
1904BS05	1281	MSSA	-
1904BS06	59	MRSA	IVa(2B)
1904BS08	2990	MSSA	-
1904BS09	764	MRSA	II(2A)
1904BS15	4441	MSSA	-
1904BS16	5	MSSA	-
1904BS18	2990	MSSA	-
1904BS19	764	MRSA	II(2A)
1904BS22	7	MSSA	-
1904BS23	764	MRSA	II(2A)
1904BS24	764	MRSA	II(2A)
1904BS25	338	MRSA	Vb(5C2&5)
1904BS26	15	MSSA	-
1904BS28	398	MRSA	untyped
1904BS33	1	MSSA	-
1904BS35	7	MSSA	-
1905BS01	239	MRSA	III(3A)
1905BS02	5	MRSA	II(2A)
1905BS03	59	MRSA	IVa(2B)
1905BS05	7	MSSA	-
1905BS07	1281	MSSA	-
1905BS08	5	MRSA	II(2A)
1905BS09	6	MSSA	-
1905BS11	239	MRSA	III(3A)
1905BS12	15	MSSA	-
1905BS13	1821	MSSA	-
1905BS15	1	MSSA	-
1905BS17	59	MRSA	IVa(2B)
1905BS19	59	MRSA	Vb(5C2&5)
1905BS20	239	MRSA	Vb(5C2&5)
1905BS22	59	MRSA	IVa(2B)
1905BS25	5	MRSA	II(2A)
1905BS28	59	MRSA	IVa(2B)
1905BS30	7	MSSA	-
1905BS33	398	MRSA	IVc(2B)
1906BS02	22	MSSA	-
1906BS04	7	MSSA	-
1906BS05	59	MRSA	IVa(2B)
1906BS06	7	MSSA	-
1906BS08	398	MSSA	-
1906BS09	7	MSSA	-
1906BS10	22	MSSA	-
1906BS11	59	MRSA	IVg(2B)
1906BS12	239	MRSA	III(3A)
1906BS14	5	MSSA	-
1906BS17	398	MSSA	-
1906BS18	59	MRSA	IVa(2B)
1906BS19	22	MSSA	-
1906BS20	239	MRSA	III(3A)
1906BS22	22	MSSA	-
1906BS23	5	MSSA	-
1906BS24	1281	MSSA	-
1906BS26	5	MSSA	-
1906BS27	59	MRSA	IVa(2B)
1906BS28	22	MSSA	-
1906BS29	59	MRSA	IVa(2B)
1906BS30	22	MRSA	untyped
1906BS31	398	MSSA	-
1906BS32	7	MSSA	-
1906BS34	188	MSSA	-
1906BS35	22	MSSA	-
1907BS01	398	MRSA	untyped
1907BS03	1	MSSA	-
1907BS04	5	MRSA	II(2A)
1907BS05	398	MRSA	untyped
1907BS07	630	MSSA	-
1907BS09	1821	MRSA	V(5C2&5)
1907BS11	15	MSSA	-
1907BS13	1	MSSA	-
1907BS14	5	MRSA	II(2A)
1907BS15	22	MRSA	IVa(2B)
1907BS17	398	MSSA	-
1907BS18	7	MSSA	-
1907BS20	5	MRSA	II(2A)
1907BS21	5	MRSA	II(2A)
1907BS22	630	MSSA	-
1907BS23	6	MSSA	-
1907BS24	7	MSSA	-
1907BS25	188	MSSA	-
1907BS26	1281	MSSA	-
1907BS27	188	MSSA	-
1907BS28	6	MSSA	-
1907BS29	630	MSSA	-
1907BS30	5	MRSA	II(2A)
1907BS31	5	MRSA	II(2A)
1907BS32	188	MSSA	-
1907BS34	7	MSSA	-
1907BS35	7	MSSA	-
1907BS36	59	MRSA	IVa(2B)
1907BS38	188	MSSA	-
1907BS39	5	MRSA	II(2A)
1908BS02	7	MSSA	-
1908BS03	338	MRSA	Vb(5C2&5)
1908BS04	7	MSSA	-
1908BS07	764	MRSA	II(2A)
1908BS09	764	MRSA	II(2A)
1908BS10	7	MSSA	-
1908BS11	398	MSSA	-
1908BS13	188	MSSA	-
1908BS14	59	MRSA	IVa(2B)
1908BS17	188	MSSA	-
1908BS18	764	MRSA	II(2A)
1908BS19	764	MRSA	II(2A)
1908BS21	764	MRSA	II(2A)
1908BS22	239	MRSA	III(3A)
1908BS25	188	MSSA	-
1909BS01	398	MSSA	-
1909BS02	7	MSSA	-
1909BS03	188	MSSA	-
1909BS04	188	MSSA	-
1909BS05	4513	MRSA	IVa(2B)
1909BS07	1281	MSSA	-
1909BS08	338	MRSA	Vb(5C2&5)
1909BS09	5	MRSA	II(2A)
1909BS11	1281	MSSA	-
1909BS12	59	MRSA	IVa(2B)
1909BS13	4513	MRSA	IVa(2B)
1909BS14	764	MRSA	II(2A)
1909BS17	59	MRSA	IVa(2B)
1909BS19	6	MSSA	-
1909BS22	15	MSSA	-
1909BS23	398	MRSA	untyped
1909BS25	188	MSSA	-
1909BS26	1	MSSA	-
1909BS27	15	MSSA	-
1909BS28	398	MSSA	-
1909BS29	59	MRSA	Vb(5C2&5)
1909BS30	59	MRSA	IVa(2B)
1910BS02	59	MRSA	IVa(2B)
1910BS04	398	MSSA	-
1910BS05	630	MSSA	-
1910BS07	15	MSSA	-
1910BS08	15	MSSA	-
1910BS09	398	MSSA	-
1910BS10	398	MSSA	-
1910BS11	7	MSSA	-
1910BS12	1	MSSA	-
1910BS13	5	MSSA	-
1910BS14	1	MSSA	-
1910BS15	1	MSSA	-
1910BS16	1	MSSA	-
1910BS17	398	MSSA	-
1910BS18	398	MSSA	-
1910BS19	5	MSSA	-
1910BS20	6	MSSA	-
1910BS22	22	MSSA	-
1910BS23	398	MSSA	-
1910BS24	398	MSSA	-
1910BS25	1	MSSA	-
1910BS26	398	MSSA	-
1910BS27	59	MRSA	IVa(2B)
1910BS28	1281	MSSA	-
1910BS29	15	MSSA	-
1910BS30	5	MSSA	-
1911BS02	2114	MSSA	-
1911BS04	764	MRSA	II(2A)
1911BS05	764	MRSA	II(2A)
1911BS06	764	MRSA	II(2A)
1911BS08	188	MSSA	-
1911BS09	2631	MSSA	-
1911BS10	398	MSSA	-
1911BS11	630	MRSA	V(5C2&5)
1911BS14	15	MSSA	-
1911BS15	5	MRSA	II(2A)
1911BS17	1	MRSA	IVc(2B)
1912BS01	5	MSSA	-
1912BS03	338	MRSA	Vb(5C2&5)
1912BS04	239	MRSA	Vb(5C2&5)
1912BS05	22	MSSA	-
1912BS06	59	MRSA	IVa(2B)
1912BS07	59	MRSA	IVa(2B)
1912BS09	5	MSSA	-
1912BS10	239	MRSA	III(3A)
1912BS11	239	MRSA	III(3A)
1912BS13	630	MSSA	-
1912BS14	1232	MRSA	V(5C2&5)
1912BS16	5	MRSA	II(2A)
1912BS17	239	MRSA	III(3A)
1912BS18	239	MRSA	III(3A)
1912BS19	22	MSSA	-
1912BS20	5	MRSA	II(2A)
1912BS21	398	MSSA	-
1912BS22	59	MRSA	IVa(2B)
1912BS23	965	MSSA	-
1912BS24	6	MSSA	-
1912BS25	338	MRSA	Vb(5C2&5)
1912BS26	965	MSSA	-
1912BS28	6	MSSA	-
1912BS29	398	MRSA	untyped
1912BS30	239	MRSA	III(3A)
1913BS02	630	MSSA	-
1913BS03	188	MSSA	-
1913BS07	338	MRSA	Vb(5C2&5)
1913BS10	1	MRSA	V(5C2&5)
1913BS13	Unknown	MSSA	-
1913BS14	188	MSSA	-
1913BS18	188	MSSA	-
1913BS19	398	MSSA	-
1913BS20	59	MSSA	-
1913BS21	188	MSSA	-
1913BS24	1	MRSA	V(5C2&5)
1913BS25	239	MRSA	III(3A)
1913BS26	2631	MSSA	-
1913BS27	398	MSSA	-
1913BS28	7	MSSA	-
1913BS29	188	MSSA	-
1914BS02	59	MRSA	IVa(2B)
1914BS04	15	MSSA	-
1914BS05	398	MSSA	-
1914BS06	239	MRSA	III(3A)
1914BS08	5	MRSA	II(2A)
1914BS13	1	MSSA	-
1914BS15	59	MRSA	IVa(2B)
1914BS16	398	MSSA	-
1914BS17	338	MRSA	Vb(5C2&5)
1914BS18	239	MRSA	III(3A)
1914BS19	338	MRSA	Vb(5C2&5)
1914BS20	22	MSSA	-
1914BS21	7	MSSA	-
1914BS22	5	MRSA	II(2A)
1914BS24	6	MSSA	-
1914BS26	59	MRSA	IVa(2B)
1914BS28	398	MSSA	-
1914BS29	5	MRSA	II(2A)
1914BS30	59	MRSA	IVa(2B)
1915BS01	59	MRSA	IV(2B)
1915BS02	59	MSSA	-
1915BS03	22	MSSA	-
1915BS04	398	MSSA	-
1915BS08	59	MRSA	IVa(2B)
1915BS09	188	MSSA	-
1915BS11	1	MSSA	-
1915BS12	188	MSSA	-
1915BS13	5	MSSA	-
1915BS14	7	MSSA	-
1915BS15	Unknown	MSSA	-
1915BS16	59	MRSA	IVa(2B)
1915BS17	1281	MSSA	-
1915BS18	188	MSSA	-
1915BS19	5	MSSA	-
1915BS22	5	MSSA	-
1915BS24	7	MSSA	-
1915BS25	22	MRSA	untyped
1915BS26	1821	MSSA	-
1915BS27	7	MSSA	-
1915BS29	630	MSSA	-
1916BS01	59	MRSA	IVa(2B)
1916BS02	59	MRSA	IVa(2B)
1916BS04	59	MRSA	IVa(2B)
1916BS06	764	MRSA	II(2A)
1916BS08	7	MSSA	-
1916BS10	188	MSSA	-
1916BS11	59	MRSA	IVa(2B)
1916BS12	3355	MRSA	IVa(2B)
1916BS13	15	MSSA	-
1916BS15	1281	MSSA	-
1916BS16	965	MSSA	-
1916BS18	59	MSSA	-
1916BS20	59	MRSA	IVa(2B)
1916BS22	22	MSSA	-
1916BS23	239	MRSA	III(3A)
1916BS25	398	MSSA	-
1916BS28	59	MRSA	IVa(2B)
1916BS30	15	MSSA	-
1916BS31	188	MSSA	-
1916BS32	15	MSSA	-
1916BS33	59	MRSA	IVa(2B)
1916BS36	5	MRSA	II(2A)
1916BS40	59	MSSA	-
4sh24	239	MRSA	Ⅲ
4sh26	239	MRSA	Ⅲ
4sy24	239	MRSA	Ⅲ
5zjsau003	239	MRSA	Ⅲ
br10041	239	MRSA	Ⅲ
br11048	239	MRSA	Ⅲ
C09	59	MRSA	Ⅳ
C10	59	MRSA	Ⅳ
C12	59	MRSA	5
C19	239	MRSA	5
C2	59	MSSA	-
cq10051	239	MRSA	Ⅲ
CQ13045	239	MRSA	Ⅲ
CY032	398	MSSA	-
CY060	59	MSSA	-
CY070	59	MSSA	-
CY076	59	MRSA	5
CY10	59	MSSA	-
cy10033	239	MRSA	Ⅲ
cy11060	59	MRSA	Ⅳ
CY116	398	MSSA	-
CY13036	59	MRSA	untyped
CY15	239	MRSA	Ⅲ
CY16	59	MRSA	Ⅰ
F18	398	MSSA	-
F35	59	MSSA	-
G42	59	MSSA	-
G70	59	MSSA	-
gs10039	239	MRSA	Ⅲ
gs11008	239	MRSA	Ⅲ
GS13001	59	MRSA	untyped
GS13002	59	MRSA	untyped
gz10036	239	MRSA	Ⅲ
J01	398	MRSA	untyped
J09	59	MRSA	Ⅳ
J12	398	MRSA	untyped
JS11064	239	MRSA	Ⅲ
JS13108	239	MRSA	Ⅲ
LA028	59	MSSA	-
lc001	59	MRSA	Ⅳ
lc002	59	MRSA	Ⅳ
lc007	59	MRSA	Ⅳ
lc010	59	MRSA	Ⅳ
lc015	59	MRSA	Ⅳ
lc017	59	MRSA	untyped
lc022	59	MRSA	Ⅳ
lc024	59	MRSA	untyped
lc028	59	MRSA	Ⅳ
lc030	59	MRSA	untyped
lc031	59	MRSA	Ⅳ
lc034	59	MRSA	Ⅳ
lc045	59	MRSA	Ⅳ
lc046	59	MRSA	Ⅳ
lc048	59	MRSA	Ⅳ
lc050	59	MRSA	untyped
lc051	59	MRSA	untyped
lc052	59	MRSA	Ⅳ
lc055	59	MRSA	Ⅳ
lc056	59	MRSA	Ⅳ
lc059	59	MRSA	Ⅳ
lc060	59	MRSA	Ⅳ
lc061	59	MRSA	Ⅳ
lc063	59	MRSA	Ⅳ
lc064	59	MRSA	Ⅳ
lc065	59	MRSA	untyped
lc066	59	MRSA	Ⅳ
lc071	59	MRSA	Ⅳ
lc077	59	MRSA	untyped
lc078	59	MRSA	Ⅳ
lc085	59	MRSA	untyped
lc086	59	MRSA	Ⅳ
lc088	59	MRSA	Ⅳ
lc094	59	MRSA	untyped
lc100	59	MRSA	untyped
PG037	59	MSSA	-
PG040	398	MSSA	-
PG072	398	MSSA	-
PG074	398	MSSA	-
pu10045	239	MRSA	Ⅲ
R06	59	MRSA	Ⅰ
R09	398	MRSA	untyped
sh10037	239	MRSA	Ⅲ
SH13067	59	MRSA	Ⅲ
TJ16	59	MRSA	Ⅳ
TJ17	59	MRSA	Ⅳ
wh10028	239	MRSA	Ⅲ
wh11059	59	MRSA	Ⅱ
X05	398	MRSA	untyped
X06	398	MRSA	untyped
XA11011	239	MRSA	Ⅲ
XJ13046	239	MRSA	Ⅲ
zj11098	239	MRSA	Ⅲ
ZJS13011	239	MRSA	Ⅲ
ZY01	59	MRSA	Ⅳ
ZY10	59	MRSA	Ⅳ
