# Supplementary material for: A Practical Approach for Predicting Antimicrobial Phenotype Resistance in Staphylococcus aureus Through Machine Learning Analysis of Genome Data
Source: Front Microbiol. 2022 Mar 2;13:841289. doi: 10.3389/fmicb.2022.841289 (PMC8924536; doi:10.3389/fmicb.2022.841289)
Supplement: Supplementary file 2 [file Table_2.XLSX]

## Sheet: Table S22
Table S25
strain_id	sequencing_instrument	MLST	Resistant phenotype	SRA_BioProject	SRA_BioSample
01B74	Illumina Nextseq 550	59	MRSA	PRJNA491594	SAMN10080709
03b08	Illumina Nextseq 550	59	MRSA	PRJNA491594	SAMN10080672
05B17	Illumina Nextseq 550	59	MRSA	PRJNA491594	SAMN10080673
06B42	Illumina Nextseq 550	59	MRSA	PRJNA491594	SAMN10080710
06B72	Illumina Nextseq 550	239	MRSA	PRJNA491594	SAMN10080661
07B04	Illumina Nextseq 550	398	MSSA	PRJNA542130	SAMN11611376
07B39	Illumina Nextseq 550	239	MRSA	PRJNA491594	SAMN10080623
07B56	Illumina Nextseq 550	59	MRSA	PRJNA491594	SAMN10080711
07B64	Illumina Nextseq 550	239	MRSA	PRJNA491594	SAMN10080624
08B22	Illumina Nextseq 550	398	MSSA	PRJNA542130	SAMN11611377
08B80	Illumina Nextseq 550	239	MRSA	PRJNA491594	SAMN10080628
09B09	Illumina Nextseq 550	59	MRSA	PRJNA491594	SAMN10080712
09B14	Illumina Nextseq 550	59	MRSA	PRJNA491594	SAMN10080713
09B38	Illumina Nextseq 550	239	MRSA	PRJNA491594	SAMN10080665
09B74	Illumina Nextseq 550	239	MRSA	PRJNA491594	SAMN10080630
10B45	Illumina Nextseq 550	59	MRSA	PRJNA491594	SAMN10080714
11B09	Illumina Nextseq 550	239	MRSA	PRJNA491594	SAMN10080664
11B24	Illumina Nextseq 550	59	MRSA	PRJNA491594	SAMN10080715
11B42	Illumina Nextseq 550	59	MRSA	PRJNA491594	SAMN10080674
12B02	Illumina Nextseq 550	239	MRSA	PRJNA491594	SAMN10080662
15B11	Illumina Nextseq 550	59	MRSA	PRJNA491594	SAMN10080677
4sh24	Illumina Nextseq 550	239	MRSA	PRJNA491594	SAMN10080591
4sy24	Illumina Nextseq 550	239	MRSA	PRJNA491594	SAMN10080592
5zjsau003	Illumina Nextseq 550	239	MRSA	PRJNA491594	SAMN10080590
br10041	Illumina Nextseq 550	239	MRSA	PRJNA491594	SAMN10080610
br11048	Illumina Nextseq 550	239	MRSA	PRJNA491594	SAMN10080618
C09	Illumina Nextseq 550	59	MRSA	PRJNA491594	SAMN10080716
C10	Illumina Nextseq 550	59	MRSA	PRJNA491594	SAMN10080717
C12	Illumina Nextseq 550	59	MRSA	PRJNA491594	SAMN10080718
C19	Illumina Nextseq 550	239	MRSA	PRJNA491594	SAMN10080631
C2	Illumina Nextseq 550	59	MSSA	PRJNA491594	SAMN10080732
cq10051	Illumina Nextseq 550	239	MRSA	PRJNA491594	SAMN10080611
CQ13045	Illumina Nextseq 550	239	MRSA	PRJNA491594	SAMN10080625
CY076	Illumina Nextseq 550	59	MRSA	PRJNA491594	SAMN10080671
CY10	Illumina Nextseq 550	59	MSSA	PRJNA491594	SAMN10080736
cy10033	Illumina Nextseq 550	239	MRSA	PRJNA491594	SAMN10080612
cy11060	Illumina Nextseq 550	59	MRSA	PRJNA491594	SAMN10080675
CY116	Illumina Nextseq 550	398	MSSA	PRJNA491594	SAMN10080731
CY13036	Illumina Nextseq 550	59	MRSA	PRJNA491594	SAMN10080678
CY15	Illumina Nextseq 550	239	MRSA	PRJNA491594	SAMN10080629
CY16	Illumina Nextseq 550	59	MRSA	PRJNA491594	SAMN10080719
F18	Illumina Nextseq 550	398	MSSA	PRJNA542130	SAMN11611375
F35	Illumina Nextseq 550	59	MSSA	PRJNA491594	SAMN10080733
G42	Illumina Nextseq 550	59	MSSA	PRJNA491594	SAMN10080734
G70	Illumina Nextseq 550	59	MSSA	PRJNA491594	SAMN10080735
gs10039	Illumina Nextseq 550	239	MRSA	PRJNA491594	SAMN10080613
gs11008	Illumina Nextseq 550	239	MRSA	PRJNA491594	SAMN10080619
GS13001	Illumina Nextseq 550	59	MRSA	PRJNA491594	SAMN10080679
gz10036	Illumina Nextseq 550	239	MRSA	PRJNA491594	SAMN10080614
J01	Illumina Nextseq 550	398	MRSA	PRJNA542130	SAMN11611369
J09	Illumina Nextseq 550	59	MRSA	PRJNA491594	SAMN10080720
J12	Illumina Nextseq 550	398	MRSA	PRJNA542130	SAMN11611370
JS11064	Illumina Nextseq 550	239	MRSA	PRJNA491594	SAMN10080620
JS13108	Illumina Nextseq 550	239	MRSA	PRJNA491594	SAMN10080663
lc001	Illumina Nextseq 550	59	MRSA	PRJNA491594	SAMN10080681
lc002	Illumina Nextseq 550	59	MRSA	PRJNA491594	SAMN10080682
lc007	Illumina Nextseq 550	59	MRSA	PRJNA491594	SAMN10080683
lc010	Illumina Nextseq 550	59	MRSA	PRJNA491594	SAMN10080684
lc015	Illumina Nextseq 550	59	MRSA	PRJNA491594	SAMN10080685
lc017	Illumina Nextseq 550	59	MRSA	PRJNA491594	SAMN10080686
lc022	Illumina Nextseq 550	59	MRSA	PRJNA491594	SAMN10080687
lc024	Illumina Nextseq 550	59	MRSA	PRJNA491594	SAMN10080688
lc028	Illumina Nextseq 550	59	MRSA	PRJNA491594	SAMN10080689
lc030	Illumina Nextseq 550	59	MRSA	PRJNA491594	SAMN10080690
lc031	Illumina Nextseq 550	59	MRSA	PRJNA491594	SAMN10080691
lc034	Illumina Nextseq 550	59	MRSA	PRJNA491594	SAMN10080692
lc045	Illumina Nextseq 550	59	MRSA	PRJNA491594	SAMN10080693
lc046	Illumina Nextseq 550	59	MRSA	PRJNA491594	SAMN10080694
lc048	Illumina Nextseq 550	59	MRSA	PRJNA491594	SAMN10080695
lc050	Illumina Nextseq 550	59	MRSA	PRJNA491594	SAMN10080696
lc051	Illumina Nextseq 550	59	MRSA	PRJNA491594	SAMN10080697
lc055	Illumina Nextseq 550	59	MRSA	PRJNA491594	SAMN10080698
lc056	Illumina Nextseq 550	59	MRSA	PRJNA491594	SAMN10080699
lc059	Illumina Nextseq 550	59	MRSA	PRJNA491594	SAMN10080700
lc064	Illumina Nextseq 550	59	MRSA	PRJNA491594	SAMN10080701
lc065	Illumina Nextseq 550	59	MRSA	PRJNA491594	SAMN10080702
lc071	Illumina Nextseq 550	59	MRSA	PRJNA491594	SAMN10080703
lc077	Illumina Nextseq 550	59	MRSA	PRJNA491594	SAMN10080704
lc078	Illumina Nextseq 550	59	MRSA	PRJNA491594	SAMN10080705
lc086	Illumina Nextseq 550	59	MRSA	PRJNA491594	SAMN10080706
lc088	Illumina Nextseq 550	59	MRSA	PRJNA491594	SAMN10080707
lc100	Illumina Nextseq 550	59	MRSA	PRJNA491594	SAMN10080708
pu10045	Illumina Nextseq 550	239	MRSA	PRJNA491594	SAMN10080615
R06	Illumina Nextseq 550	59	MRSA	PRJNA491594	SAMN10080721
R09	Illumina Nextseq 550	398	MRSA	PRJNA542130	SAMN11611371
sh10037	Illumina Nextseq 550	239	MRSA	PRJNA491594	SAMN10080616
SH13067	Illumina Nextseq 550	59	MRSA	PRJNA491594	SAMN10080680
TJ16	Illumina Nextseq 550	59	MRSA	PRJNA491594	SAMN10080722
TJ17	Illumina Nextseq 550	59	MRSA	PRJNA491594	SAMN10080723
wh10028	Illumina Nextseq 550	239	MRSA	PRJNA491594	SAMN10080617
wh11059	Illumina Nextseq 550	59	MRSA	PRJNA491594	SAMN10080676
X05	Illumina Nextseq 550	398	MRSA	PRJNA542130	SAMN11611372
X06	Illumina Nextseq 550	398	MRSA	PRJNA542130	SAMN11611373
XA11011	Illumina Nextseq 550	239	MRSA	PRJNA491594	SAMN10080621
XJ13046	Illumina Nextseq 550	239	MRSA	PRJNA491594	SAMN10080626
zj11098	Illumina Nextseq 550	239	MRSA	PRJNA491594	SAMN10080622
ZJS13011	Illumina Nextseq 550	239	MRSA	PRJNA491594	SAMN10080627
ZY10	Illumina Nextseq 550	59	MRSA	PRJNA491594	SAMN10080724
